# Supplementary material for: Daytime Neuromuscular Electrical Therapy of Tongue Muscles in Improving Snoring in Individuals with Primary Snoring and Mild Obstructive Sleep Apnea
Source: J Clin Med. 2021 Apr 27;10(9):1883. doi: 10.3390/jcm10091883 (PMC8123870; doi:10.3390/jcm10091883)
Supplement: Supplementary file 1 [file jcm-10-01883-s001.zip]

Archive with 1 entries (1 files):
- jcm-1177417-SI.mp4
